# Supplementary material for: Cardiac Cell Exposure to Electromagnetic Fields: Focus on Oxdative Stress and Apoptosis
Source: Biomedicines. 2022 Apr 19;10(5):929. doi: 10.3390/biomedicines10050929 (PMC9138495; doi:10.3390/biomedicines10050929)
Supplement: Supplementary file 1 [file biomedicines-10-00929-s001.zip]

Archive with 1 entries (1 files):
- biomedicines-1645225-supplementary.pdf
